# Supplementary material for: Multiple Anopheles species complicate downstream analysis and decision-making in a malaria pre-elimination area in southern Mozambique
Source: Malar J. 2024 Jan 18;23:23. doi: 10.1186/s12936-024-04842-0 (PMC10797956; doi:10.1186/s12936-024-04842-0)
Supplement: Supplementary file 1 — Additional file 1. Sequence data. [file 12936_2024_4842_MOESM1_ESM.txt]

>Contig_580_ITS2_An.cf._coustani_2_NFL-2015_haplotype_AN8
ATATTGCACGTCGTGGGAACCTACCATGATGTACACATAACTGAGTGCTTATATTTATAAATGTATCGCATACATTTAA
CTACGCCGTGGCTAACGTCACGAGACGTGCATAATGATGCAAGAATGATGGCCCGACAGCTCGCTTGCATTCAAGAACC
GTGGTATTAATTACTGGCATTGGAACTCGAAGTACATGTAAAGGGGCGTGTTCCCGCGTGACGCGGAAGTACGAGGAGA
AGGCGTGTCTAATGTTGTGTGTGGGGGTTACTGATGTCTTGCTTCTGCGTTATTTATTAATTTAAATAAGAGGCGGGCA
TCAAAGTTTCGTCGAAGCATCGGCTAATGGCACAAATGATTCAAGTATGGAACCGGAACAAAGGAACACAAACAAATAT
ATTATGGAGATTGGAAGGTAAAGGTGATTAAAACCACACGCGGGAGAAAAACCCGTGCCGGGCCAACGGCTAAATTGGC
AGTATAAAAAGTAGTCGCATGCCAGTATGTGACGATTGACAACCGCAAGGTAAATAAGCCTCAGTTTATGTGTGACTAC
CCCCT
>Contig_581_ITS2_An.cf._pharoensis_isolate_AN-3
GCGCATCGGACGTTTTAACACGACCGGTGCACACATCCTTGAGTGCCTACTATCTAAAACCTATTCTCAAACTCGACTA
CAACGGATTGCCCTTAGAAAGGTGCTGTGGACAACCCACTATAACCCGTGCAATCTGCTGTGCATAATGCAGTTTATCG
GCACTTGTGCTGTTGGCTGTGAAAAGGACACTCAAGGTGATATGCGTGCCGTGTGTCGCGTGGTGTATCGGTAGTGCGC
GTCGGTAGAGTGTGCTTCGTTGCACGACTATGCTCTTGTCTGATGGCCATCGGGTACCTGGTCCTCCAGTGTGCTCTAC
TCATGGTCAAGCGAGGATTTAGAGGGAAGTCTGACGAATACACTGAAAATCTATCGTACCGTAGACCATACGTAACCAC
AGGGGCATGGTGTAAGCACGACAACCGCACGCTAGGCCACCCGCAAGGGAACAGGAAAGCAAAGCGGCAGAGCGTGTRA
CACCTTCTTGGTACTAGGCTCGTACGTAGTGTATGCATGACGACCACACGCTAGGCCACCCGCAAGGGAACAGGAAAGC
AAAGTGGCAGAGCTTGTAACACTAACTTGGTGCTAGGCACGAGACTGTAAGCACGACAACCACAGGCTAGGCCACCCGT
AAGGGAACAGGAAAGCA
>Contig_582_ITS2_An.cf._coustani_1_NFL-2015_haplotype_AN6
TGACGCATATTGCACGTCGTGGGAACCTACCATGATGTACACATGACTGAGCGCTTATATTTGAGAAATGTATCGCATA
CATTTAACTACGCCGTGGCAATCGTCACGAGACGTGCACCATGATGTCAACGCGGGTCGCGGCGACCCTCTGGCATTCA
AGAACCCGTGGTTTACAATATACTGGCATTGGAATTCGAAGTAAGTAGAGCGTCCGTGTTCCCGCGTGAAGCGGAAATA
TGAGGAGAAAGCGTGCTCAATGTTGTTGTGGGAGTTTACTGATGTCTAGCTTCTGCGTATATTTATTTATTTAAATAGA
AGCGACGRCGTCAAAGTATCATCGAAGCATCGGCGGGTAGCACAAATGATTCGAGTATTGAAGTTGAACAAAGGAACAC
AAACAAACTAGCGTATGGGCATATGAAGGTATCAGTGAGTTAAACCACATGCGGGCTAACGGCCCGTTAACCGAGGCCA
ACGGTACATATTGGTCATTGAAAAATGTAGTCGCAGCCAGTTGTGACGATTCAAACCGCAAGGTAGATAAGCCTCAGTT
CATGTGTGACAACC
>Contig_583_ITS2_An.arabiensis
GCGCATCGGACGTTTAATCCCGACCGATGCACACATTCTTGAGTGCCTACTAATTACCAAAGTCTCATTTAGTTAACTA
CAGTGGCCGTCCGCGAAGGTGTCCGGGTCATCCGACGCACTGGGCGGCCGCTGTGCATGATGACGTGCTTGGTCCCCGT
CTGCGGGTCCTCGGGCGTTGAAAGTGGACACTCTCGAGCGTATGTTGGATGCGTTTCGTGTTGGTGGTGTTTGATGCGT
AGGGCTTGTGGTGTGTGTCAAGCCGCATGGTTCGAACTAATGCTACGTCGTTCCCGATGGCCACCGGCAGTCTACTCTC
CAGGCTAAAGTCGGCTCGTCGAGGGATTCGGAAAGCTAAGTCGCTGTAACTCATGAGGCCCATACACGGCGTTGCGCTA
CCACGCTAAGTTAGCCCTACATATACAAGTATCAACCCACGGCACGGGCGTAGCTGTAATACTTACGTCTCGGTTATAC
CACGTAGGCCTCAAGTGATGTGTGACTACCCCCTGAATTTTAAGC
>Contig_584_ITS2_An.coustani
TATTGCACGTCGTGGGAACCTACCATGATGTACAGATGACTGAGCGCTTATATTTGAGAAATGTATCGCATACATTTAA
CTACGCCGTGACACCCGTCACGAGACGTGCACCATGATGTTAACTAGGGTTGCGACGACCCGCTAGCATTAAAGAACCC
GTGGTTTACAATATACTGGCATTGGAATTCGAAGTATTTAGAGCGTCCGTGTTCCCGCGTGAGGCGGAAGTACGAGGAG
AAGGCGTGCTTGTGGTGTCTGTGGTGGTGTTTACTGATGTCTAGCTTCAGCTTATTTATTTATTTAAATAGAAGCGAAG
ATGTCAAAGTAGCGTCGAAGCAGCAGCGGTAGCACAAATGATTCAAGTATGGAAGTTGACCAAAGGAACACAAACAAAC
TAGCGTATGGGCAATGGAAGGTATCAGTGAGTTAAACCACACGCGGGCTAACAGCCCGTTAACCGAGTCCAACGGTACA
TATTGGACATTGAAACAAAGTAGTCGCAAGCCAGATGTGACGATAACAACCGCAAGGTACATAAGCCTCAGTTCATGTG
TGACAACCCCCTGATTTTAAGCA
>Contig_585_ITS2_An.sp._isolate_2019-L7-9G
GCGCATCGGACGTTCTAACACGACCGGTGCACACATTCTTGAGTGCCTACGATCTAAAACCTATTCTCAAACCTGACTA
CAGACGGTTGCCCCTCGAAGGGTGCTGTGGGACAATCCACTATATCCCGTGCAACCGCTGTGCATACTGCGGTCTATCG
GCTCCGTGCCGTTGGCTGTGAAAAGGACTCGAGCGTTACAAACGATGTTGAGCGTTGTGGTGGTGTTCGATAGGTGCGC
GTCAAGTGTGGTACGTTGAACGACTATGCTTCTCTGATGGCCTTGGATACCTGGTCCGCCAGCTATCAAGCCTGGTCAA
GCGAGGAAAAGGGAAGTCTGGCGTACCGTGCGAGGGCTTCAGTGCCCGCCGACGCGTGCCATCACACCGTGGATTGTGG
CTCTACCGTACCGACTAGGCATCTCAGATGGCGTGTCCATCGACGAAATGGTAAGTCGGGCGGTTGCAGTCACTTTCAC
TTACGGGTTAACGGAGTTCGTGTGATGAGCCCACCGTCAGACGAGACAAGCACACGCTAGGCCACGCCGGTAAGCAAAG
TGCCCCGAGCTCGAGAGACGAGTACTCATCACACACAAGTCTGGGAAACACGCGTCCATGACGTACGTCCCTCGAGCAC
ACGCTAGGCCATCTAACCAGGACCGGAAAGCAAAGTGCCGTGCGAGAGATAACGCT
>Contig_587_ITS2_An.sp._16_BSL-2014
GCGCATCGGACGTTCTAACACGACCGGTGCACACATTCTTGAGTGCCTACGATCTAAAACCTATTCTCAAACCTGACTA
CAGTCGGCTGCCCCTCGAAGGGTGCTGTGGGTTAATCCACCATATCCCGTGCAGCCGCTGTGCATACTGCGGTCTATCG
GCTCCGCGCCGTTGGCTGTGAAAAGGACTCGAGCGTTACATACGATGTTGAGCGTTGTGGTGGTGTTCGACTGGTGCGC
GTCAAGTGTGGTTGCGTTGAACGACTATGCTTCTCTGATGGCCTTGGATACCTGGTCCGCCAGCGTTATCAAGCCTGGT
CAAGCGAGGAGAAGGGAAGTCTGGCGTACCGTGCGAGGGCTTCAGTGCCCGCCGACGCGCACCAGCACACCGTGAAGTG
GGCGTGTTTGCTACCTACCCTACGACTATGCATCTCTGATGGCGTCTTCGCCAAGCGACGAAGTGGTAAGTCGTGGTGG
TGGTAGCAACC
>Contig_588_ITS2_An.rufipes
CGCATCGGACGTTTAAACCCGACCGATGCACACATCCTTGAGTGCCTACCAAGTTATCTATGATGTAATGACCAAACTG
ACAGCCTCATCGCCCCGCGATGGGATGTCGTAACGTGGCGTACTCGGACCTACCCCAAAAGGTCCGTGGGCGCTTAAAG
TGAGAGTGCTCATAGAAACATGGTGTGGTACAGTCGCGCTACGATAGTGCAAGGAACGAACGGGCGCGCATCAAGCCGC
ATGGTTCGACCCTCGTATCAACCTGGGATGAAACACCCGCAGCCTAACAGTATAACACCGGAAGGCGCTAGCAAAGGTG
TCCTGGGTTAGCTTGGGTCGTGTAACGCTTGTGGCTTGTCGCGTACGTTTCGGGTCCGTGCCAAGCGCTTATGAGTAGG
CCTCAAGTGATGTGTGACAACCCCCTGAATTAAGCAT
>Contig_589_ITS2_An.sp.14_DZ-2020_isolate_KH17
ATGGCGCATCGGACGTTTAAACCCGACCGATGCACACATTCTTGAGTGCCTACCAAATCCTTCTTACACAGACTAAACT
TGACTACATGGCGCGCGCGTGCAGGAACACACAACATTTTGGCGAGCATCCCGTCAAGATGAGTTTCAGCATACGTTAG
CGCACTGTGCATAATGGCGTGCCAGGTTCCTAGTTTGGGACGTGGGGCGCTGAATTGGTAAGAGGCGGTACTGTTACCC
ACAGGGTACGTGTCAAGTCGCATGGTTTCGAACTTCGGCTCCAAGACGACCTGGAAGCACCGGTAGCCTTACACCAGGC
TTGCTGGCACCGCTTGCAGGACCCGCCGTCTTAGCCAAGTCGCTTACTGGTGCGACCCATACACGTAGTGGTGTGCAGT
ATGTGCTACCAGCTTACCGCTTAAACGATCTCAAGTATCAGTAGGCCTCAAGTGATGTGTGAGAACCCCCTGAT
>Contig_590_ITS2_An.sp._SMRU:METF_57717
ATATGGCGCATCGGACGTTTTAACACGACCGGTGCACACATCCTTGAGTGCCTACTATCTAAAACCTATTCTCAAACTC
GACTACAACGGATTGCCCTTAGAAAGGTGCTGTGGACAACCCACTATAACCCGTGCAATCTGCTGTGCATAATGCAGTT
TATCGGCACTTGTGCTGTTGGCTGTGAAAAGGACACTCAAGGTGATATGCGTGCCGTGTGTCGCGTGGTGTATCGGTAG
TGCGCGTCGGTAGAGTGTGCTTCGTTGCACGACTATGCTCTTGTCTGATGGCCATCGGGTACCTGGTCCTCCAGTGTGC
TCTACTCATGGTCAAGCGAGGATTTAGAGGGAAGTCTGACGAATACACTGAAAATCTATCGTACCGTAGACCATACGTA
ACCACAGGGGCATGGTGTAAGCACGACAACCGCACGCTAGGCCACCCGCAAGGGAACAGGAAAGCAAAGCGGCAGAGCG
CTCGGCTGTCGTCAACCCCCCACGCATACCGTAAGCACGTATATCGCTGTCCCTCGTAGGCCTCAAGTGATGTGTGACT
ACCCCCTGATT
>Contig_592_ITS2_An.rivulorum
GGCCGATGCACACATTCTTGAGTGCCTACCAAATCCTTGTTACACAATTGCCTGACTACAGTGGTGCACGCGTGCAGCG
ACGAGAGTGCTATGGCGAGACCCACGTCTAGTGCTGCTGACCAACACGCGCCTGCCCACTGTGCATAATGACGTGCTCG
GGAAGCGATTCTCGGGGGCGTTGAATTACGAGCGAGATGGGGGCGGTATTCTGTTGCTACCGAACACCCCACGGGTGAT
GATGGCGCGTGTCACGCTGCGTGTTGCGAACTTCGGCAAGACGTCCTGACAGCCCCGGCAGACCTACACCAGGATTGTC
GGGCTCTGAATCAGGGTCGAACGGCTTGCCGGGTCGCGTAATGCGCGCAGCTGTGCTCGTGTCTTCGTAGCCCGATAGG
CAACCACCTGTAGGCCTCAAGTGATGTGAGACAACCCCCTGATTT
>Contig_593.1_CO1_An.coustani
GCCGGAATATGTAGGaATTCTTTAAGTATCTAATTCGAGCTGAATTAGGTCATCCTGGTGCTTTTATTGGAGATGATCA
AATTTATAATGTTATTGTAACAGCACATGCTTTTATTATAATTTTCTTTATAGTTATACCTATTATAATTGGGGGATTT
GGAAATTGATTAGTTCCTTTAATATTAGGGGCCCCTGATATAGCTTTCCCTCGAATAAATAATATAAGATTTTGAATAC
TACCCCCTTCATTAACTTTATTAATTTCTAGAAGTATAGTAGAAAATGGAGCAGGGACAGGATGAACTGTATACCCTCC
TCTTTCATCTGGAATTGCTCATGCTGGAGCATCAGTTGATTTAGCTATTTTTTCATTACATTTAGCAGGTATTTCTTCA
ATTTTAGGAGCAGTAAATTTTATTACAACTGTTATTAATATACGATCTCCTGGAATTACATTAGATCGAATACCTTTAT
TTGTTTGATCCGTAGTAATTACAGCAGTATTATTATTATTATCTTTACCTGTATTAGCTGGAGCTATTACTATATTATT
AACAGATCGAAATTTAAATACTTCTTTCTTTGACCCAGCCGGAGGAGGAGACCCAATTTTATATCAACATTTATTTTGA
TTTTTTGGTCACCTGGAAGTTTA
>Contig_593.2_CO1_An.coustani
TTTGGAGCTTGAGCCGGAATAGTAGGAATTCTTTAAGTATCTAATTCGAGCTGAATTAGGTCATCCTGGTGCTTTTATT
GGAGATGATCAAATTTATAATGTTATTGTAACAGCACATGCTTTTATTATAATTTTTTTTATAGTAATACCTATTATAA
TTGGGGGATTTGGAAATTGATTAGTTCCTTTAATATTAGGAGCCCCTGATATAGCTTTCCCTCGAATAAATAATATAAG
ATTTTGAATATTACCTCCTTCATTAACTTTATTAATTTCTAGAAGTATAGTAGAAAATGGAGCAGGGACAGGATGAACT
GTATATCCTCCTCTTTCATCTGGAATTGCTCATGCTGGAGCATCAGTTGATTTAGCTATTTTTTCATTACATTTAGCAG
GTATTTCTTCAATTTTAGGAGCAGTAAATTTTATTACAACTGTTATTAATATACGATCTCCTGGAATTACATTAGATCG
AATACCTTTATTTGTTTGATCCGTAGTAATTACAGCAGTGTTATTATTATTATCTTTACCTGTATTAGCTGGAGCTATT
ACTATATTATTAACAGATCGAAATTTAAATACTTCCTTCTTTGATCCAGCCGGAGGAGGGGATCCAATTTTATACCAAC
ATTTATTTTGATTTTTTGG
>Contig_593.2_CO1_An.coustani
TGGAGCTTGAGCCGGATAGTAGGAATTCTTTAAGTATCTAATTCGAGCTGAATTAGGTCATCCTGGTGCTTTTATTGGA
GATGATCAAATTTATAATGTTATTGTAACAGCACATGCTTTTATTATAATTTTCTTTATAGTAATACCTATTATAATTG
GGGGATTTGGAAATTGATTAGTTCCTTTAATATTAGGAGCCCCTGATATAGCTTTCCCTCGAATAAATAATATAAGATT
TTGAATATTACCTCCTTCATTAACTTTATTAATTTCTAGAAGTATAGTAGAAAATGGAGCAGGGACAGGATGAACTGTA
TATCCTCCTCTTTCATCTGGAATTGCTCATGCTGGAGCATCAGTTGATTTAGCTATTTTTTCATTACATTTAGCAGGTA
TTTCTTCAATTTTAGGAGCAGTAAATTTTATTACAACTGTTATTAATATACGATCTCCTGGAATTACATTAGATCGAAT
ACCTTTATTTGTTTGATCCGTAGTAATTACAGCAGTATTATTATTATTATCTTTACCTGTATTAGCCGGAGCTATTACT
ATATTATTAACAGATCGAAATTTAAATACTTCTTTCTTTGACCCAGCCGGAGGAGGAGATCCAATTTTATATCAACATT
TATTTTGATTTTTTGGTC
>Contig_593.2.1_CO1_An.coustani
TTGGAGCTTGAGCCGGAATAGTAGGAATTCTTTAAGTATCTAATTCGAGCTGAATTAGGTCATCCTGGTGCTTTTATTG
GAGATGATCAAATTTATAATGTTATTGTAACAGCACATGCTTTTATTATAATTTTCTTTATAGTAATGCCTATTATAAT
TGGGGGATTTGGAAATTGATTAGTTCCTTTAATATTAGGAGCCCCTGATATAGCTTTCCCTCGAATAAATAATATAAGA
TTTTGAATATTACCTCCCTCATTAACTTTGTTAATTTCTAGAAGTATAGTAGAAAATGGAGCAGGGACAGGATGAACTG
TATATCCCCCTCTTTCATCTGGAATTGCTCATGCTGGAGCATCAGTTGATTTAGCTATTTTTTCATTACATTTAGCAGG
TATTTCTTCAATTTTAGGAGCAGTAAATTTTATTACAACTGTTATTAATATACGATCTCCTGGAATTACATTAGATCGA
ATACCTTTATTTGTTTGATCTGTAGTAATTACAGCAGTATTATTATTATTATCTTTACCGGTATTAGCTGGAGCTATTA
CTATATTATTAACAGATCGAAATTTAAATACTTCTTTCTTTGATCCAGCCGGAGGAGGAGATCCAATTTTATATCAACA
TTTATTTTGATTTTTTGGTC
>Contig_593.2.2_CO1_An.coustani
TTGGAGCTTGAGCCGGAATAGTAGGAATTCTTTAAGTATCTAATTCGAGCTGAATTAGGTCATCCTGGTGCTTTTATTG
GAGATGATCAAATTTATAATGTTATTGTAACAGCACATGCTTTTATTATAATTTTCTTTATAGTAATACCTATTATAAT
TGGGGGATTTGGAAATTGATTAGTTCCTTTAATATTAGGAGCCCCTGATATAGCTTTCCCTCGAATAAATAATATAAGA
TTTTGAATATTACCYCCYTCATTAACTTTRTTAATTTCTAGAAGTATAGTAGAAAATGGAGCAGGGACAGGATGAACTG
TATATCCTCCTCTTTCATCTGGAATTGCTCAYGCTGGAGCATCAGTTGATTTAGCTATTTTTTCATTACATTTAGCAGG
TATTTCTTCAATTTTAGGRGCAGTAAATTTTATTACAACTGTTATTAATATACGATCTCCTGGAATTACATTAGATCGA
ATACCTTTATTTGTTTGATCTGTRGTAATTACAGCAGTATTATTATTATTATCTTTACCTGTATTAGCTGGAGCTATTA
CTATATTATTAACAGATCGAAATTTAAATACTTCTTTCTTTGACCCAGCCGGAGGAGGAGATCCAATTTTATATCAACA
TTTATTTTGATTTTTTGGTCAC
>Contig_593.2.3_CO1_An.coustani
TTGGAGCTTGAGCCGGRATAGTAGGAATTCTTTAAGTATCTAATTCGAGCTGAATTAGGTCATCCTGGTGCTTTTATTG
GAGATGATCAAATTTATAATGTTATTGTAACAGCACATGCTTTTATTATAATTTTCTTTATAGTAATRCCTATTATAAT
TGGRGGATTTGGAAATTGATTAGTTCCTTTAATATTAGGAGCCCCTGATATAGCTTTCCCTCGAATAAATAATATAAGA
TTTTGAATATTACCYCCTTCATTAACTTTGTTAATTTCTAGAAGTATAGTAGAAAATGGAGCAGGGACAGGATGAACTG
TATATCCTCCTCTTTCATCTGGAATTGCTCATGCTGGAGCATCAGTTGATTTAGCTATTTTTTCATTACATTTAGCAGG
TATTTCTTCAATTTTAGGAGCAGTAAATTTTATTACAACTGTTATTAATATACGATCTCCTGGAATTACATTAGATCGA
ATACCTTTATTTGTTTGATCTGTAGTAATTACAGCAGTATTATTATTATTATCTTTACCTGTATTAGCTGGAGCTATTA
CTATATTATTAACAGATCGAAATTTAAATACTTCTTTCTTTGACCCAGCCGGAGGAGGAGATCCAATTTTATATCAACA
TTTATTTGATTTTTTGGTC
>Contig_594_CO1_An.pharoensis
TTTGGAGCTTGAGCTGGRATAGTAGGAACCTCTTTAAGAATCCTAATTCGAGCTGAATTGGGCCACCCTGGAGCTTTTA
TTGGTGATGATCAAATTTATAACGTAATTGTAACTGCTCATGCTTTTATTATAATTTTCTTTATAGTTATGCCCATTAT
AATTGGGGGATTCGGAAATTGATTAGTTCCTTTAATATTAGGRGCTCCTGATATAGCTTTCCCTCGAATAAATAACATA
AGATTTTGAATACTTCCGCCTTCATTAACTTTACTAATTTCTAGTAGTATAGTAGAAAATGGRGCAGGAACAGGATGAA
CTGTTTATCCTCCTCTATCATCCGGGATTGCTCATGCTGGGGCTTCTGTTGATTTAGCTATTTTTTCTTTACATTTAGC
AGGTATTTCATCTATTTTAGGGGCAGTAAATTTCATTACTACAGTAATTAATATACGATCTCCTGGTATTACATTAGAC
CGGATACCACTATTTGTATGATCAGTTGTTATTACRGCTGTATTGTTACTTCTTTCTTTACCAGTTTTAGCTGGAGCAA
TTACTATATTATTAACAGACCGAAACCTAAACACATCRTTCTTTGACCCAGCAGGAGGAGGAGACCCAATTTTATAYCA
ACATTTATTTTGATTTTTTGGTCACCGGAAAGTTTAA
>Contig_595_CO1_An.squamosus
GGTGCTTGAGCTGGaATAGTAGGTACTTCTTTAAGTATTCTAATTCGAGCTGAATTAGGTCACCCAGGAGCATTTATTG
GAGATGATCAAATTTATAATGTGATTGTTACTGCTCATGCTTTTATTATGATTTTCTTTATAGTAATACCAATTATAAT
TGGAGGATTTGGAAATTGATTAGTTCCTTTAATACTAGGAGCTCCAGATATGGCTTTTCCTCGRATAAATAATATAAGT
TTTTGAATACTTCCTCCATCTTTAACTTTACTTATTTCTAGTAGTATAGTAGAAAACGGAGCTGGAACAGGATGAACAG
TTTATCCTCCACTTTCTTCTGGAATTGCCCATGCAGGRGCTTCAGTAGATTTAGCTATTTTTTCTCTTCATTTAGCAGG
GATTTCATCAATTTTAGGAGCTGTAAATTTTATTACTACAGTAATTAATATACGATCTCCTGGAATTACTTTAGATCGA
ATACCTTTATTTGTTTGATCCGTAGTAATTACAGCTGTATTATTAYTATTATCTTTACCTGTTTTAGCTGGAGCAATTA
CAATRTTATTAACTGATCGAAATCTAAATACATCATTCTTCGACCCTGCTGGTGGAGGAGATCCTATTTTATACCAACA
CTTATTCTGATTTTTTGGTCACtGGAAGTTTAA
>Contig_596_CO1_An.sp._15_JEF-2020_isolate_FLMa01407
TCGGTGCTTGAGCTGGAATAGTAGGTACTTCTTTAAGTATTCTAATTCGAGCTGAATTAGGACATCCAGGAGCATTTAT
TGGAGATGATCAAATTTATAATGTAATCGTAACTGCTCACGCTTTTATTATAATTTTTTTTATAGTAATACCAATTATA
ATTGGGGGATTCGGAAATTGATTAGTTCCTTTAATATTAGGAGCCCCAGATATAGCTTTCCCTCGAATAAATAATATAA
GTTTTTGAATACTTCCTCCATCTTTAACATTACTTATCTCTAGTAGTATAGTAGAAAACGGGGCTGGAACAGGATGAAC
AGTTTATCCCCCTCTTTCTTCTGGAATTGCTCACGCAGGAGCTTCAGTAGATTTAGCTATTTTCTCTCTTCATTTAGCA
GGGATTTCATCAATTTTAGGAGCTGTAAATTTTATTACTACAGTAATTAATATACGATCTCCTGGAATTACTCTAGATC
GAATACCTTTATTTGTTTGATCTGTAGTAATTACAGCTGTATTATTATTATTATCTTTACCTGTATTAGCAGGAGCAAT
TACAATATTATTAACTGATCGAAATTTAAATACATCATTCTTCGACCCTGCTGGAGGTGGAGACCCTATTTTATATCAA
CATTTATATTGATTTTTTGGTCACTGGA
>Contig_597_CO1_An.rufipes
TTGGGGCTTGAGCAGGAATAGTAGGGACTTCTTTAAGAATTCTTATTCGAGCAGAATTAGGACACCCAGGAGCATTTAT
TGGAGATGATCAAATTTATAATGTTATTGTTACTGCTCATGCTTTTATTATAATTTTTTTTATAGTAATACCTATTATA
ATTGGAGGATTTGGAAATTGGTTAGTTCCTTTAATATTAGGAGCTCCTGACATAGCATTCCCTCGAATAAATAATATAA
GATTTTGAATACTTCCTCCTTCATTAACGTTACTTATTTCTAGAAGTATAGTAGAAAATGGAGCAGGAACAGGTTGAAC
TGTGTATCCTCCTCTTTCATCGGGGATTGCTCATGCCGGAGCTTCAGTTGATTTGGCTATTTTTTCTTTACACTTAGCA
GGAATTTCATCAATTTTAGGGGCAGTAAATTTTATTACAACAGTTATTAATATGCGATCTCCTGGGATCACTCTTGACC
GAATGCCATTATTTGTTTGATCAGTTGTAATTACAGCAATTTTATTATTACTATCTTTACCAGTACTAGCTGGAGCTAT
TACTATACTTCTTACTGATCGAAATTTAAATACATCCTTCTTTGACCCTGCAGGAGGAGGGGATCCTATTTTATACCAA
CACTTATTTGATTTTTT
>Contig_598_CO1_An.superpictus?
TGGTGCGTGAGCTGGAATAGTAGGGACTTCTTTAAGAATTCTTATTCGAGCTGAATTAGGTCACCCAGGAGCTTTTATT
GGGGATGATCAAATTTATAATGTAATTGTTACTGCTCATGCTTTTATTATAATTTTTTTTATAGTTATACCTATTATAA
TTGGAGGATTTGGAAATTGATTAGTTCCTTTAATATTAGGAGCCCCAGATATAGCATTTCCTCGAATAAATAATATAAG
TTTTTGAATACTTCCTCCTTCACTAACCCTTCTAATTTCTAGAAGTATAGTAGAAAATGGAGCAGGAACTGGGTGAACT
GTATACCCACCCCTTTCTTCAGGTATTGCTCATGCTGGTGCATCAGTAGATTTAGCTATTTTTTCTTTACATTTAGCTG
GAATTTCATCAATTTTAGGGGCAGTAAATTTTATTACAACAGTAATTAATATACGATCTCCTGGAATTACATTAGATCG
AATGCCTTTATTTGTTTGATCTGTAGTAATTACAGCTATTTTATTATTATTATCTTTACCTGTTTTAGCCGGTGCTATT
ACTATATTATTAACAGATCGAAATTTAAATACTTCTTTTTTTGATCCTGCAGGAGGAGGAGACCCTATTTTATATCAAC
ACTTATTTTGATTTTTTGGTC
>Contig_599_CO1_rivulorum
TTTGGAGCTTGAGCTGGAATAGTGGGAACTTCCCTAAGAATTTTAATTCGAGCTGAATTAGGACATCCAGGAGCTTTTA
TTGGTGATGATCAAATTTATAATGTAATTGTTACTGCTCATGCTTTTATTATAATTTTTTTTATAGTTATGCCAATTAT
AATTGGAGGATTTGGAAATTGATTAGTTCCTTTAATATTAGGTGCACCAGATATAGCATTCCCTCGAATAAACAATATA
AGTTTTTGAATATTACCCCCATCTTTAACCCTACTTATTTCTAGAAGTATAGTAGAAAATGGGGCAGGAACAGGATGAA
CAGTGTATCCTCCTCTTTCTTCTGGAATTGCTCACGCAGGGGCTTCAGTAGATTTAGCGATTTTTTCTCTTCATTTAGC
AGGAATTTCTTCAATTTTAGGGGCAGTAAATTTTATTACTACTGTAATTAATATACGATCTCCTGGTATTACTTTAGAT
CGAATACCTTTATTTGTTTGATCTGTAGTGATTACAGCTATTCTTTTATTACTTTCACTGCCTGTATTAGCAGGAGCTA
TTACTATGTTATTAACAGATCGAAATTTAAATACATCATTTTTCGATCCAGCAGGAGGGGGAGACCCTATTTTATATCA
ACATTTATTTGATTTTTTGGT
